# Supplementary material for: New Approach for Detection of Normal Alternative Splicing Events and Aberrant Spliceogenic Transcripts with Long-Range PCR and Deep RNA Sequencing
Source: Biology (Basel). 2021 Jul 23;10(8):706. doi: 10.3390/biology10080706 (PMC8389194; doi:10.3390/biology10080706)
Supplement: Supplementary file 1 [file biology-10-00706-s001.zip]

Archive with 2 entries (2 files):
- New protocol LR-PCR RNAseq-2021_IJMS-Supplementary table 1.xlsx
- New protocol LR-PCR RNAseq-2021_IJMS-Supplementary table 2.xlsx
