# Supplementary material for: New Approach for Detection of Normal Alternative Splicing Events and Aberrant Spliceogenic Transcripts with Long-Range PCR and Deep RNA Sequencing
Source: Biology (Basel). 2021 Jul 23;10(8):706. doi: 10.3390/biology10080706 (PMC8389194; doi:10.3390/biology10080706)
Supplement: Supplementary file 1 [file biology-10-00706-s001.zip › New protocol LR-PCR RNAseq-2021_IJMS-Supplementary table 1.xlsx]

## Sheet: Suppl Table 1
Supplementary table 1. All splicing junctions produced by STAR aligner of STK11 and NBN gene.
STK11
chr	start	end	sample 1	sample 2	sample 3	sample 4	sample 5	sample 6
chr19	1206590	1206730	19	-	33	10	-	11
chr19	1206641	1206727	1	1	219	-	-	36
chr19	1206668	1206704	73	18	1	1	150	91
chr19	1206655	1206728	-	385	29	-	-	37
chr19	1206588	1220577	143	-	29	-	-	-
chr19	1207203	1209657	-	530	479	-	363	1359
chr19	1209757	1218415	-	545	467	1	381	1270
chr19	1207203	1212307	93	-	-	8	66	31
chr19	1212529	1218415	80	-	-	2	53	18
chr19	1207203	1216266	8490	15057	7719	3825	8918	10906
chr19	1216398	1218415	12167	21422	10568	5397	12224	14250
chr19	1218315	1218415	274	279	2	43	30	41
chr19	1207199	1216377	33	46	19	17	30	23
chr19	1207203	1215518	95	-	4	-	-	112
chr19	1215662	1218415	129	-	6	2	-	161
chr19	1207203	1218291	-	3	10	-	103	19
chr19	1216635	1218415	-	405	1	27	33	58
chr19	1216398	1218179	90	163	2	37	21	21
chr19	1214245	1218415	212	245	128	55	128	107
chr19	1207203	1218415	359696	466950	272680	112897	296367	252822
chr19	1218498	1219320	445	526	417	164	376	499
chr19	1218501	1219323	101	328	70	45	75	83
chr19	1218498	1219324	410	139	198	127	700	70
chr19	1207203	1220371	630	2099	979	220	2277	632
chr19	1218500	1219322	350734	454852	267053	109679	281170	252738
chr19	1218498	1219326	104	18	318	141	10	768
chr19	1219413	1220371	400139	504777	295404	119802	299847	281398
chr19	1219411	1220370	16	57	18	13	16	14
chr19	1219413	1220413	-	419	-	3	18	-
chr19	1219413	1220579	625	614	385	325	681	562
chr19	1220397	1220635	90	-	85	27	-	-
chr19	1220505	1220579	319932	384247	239861	99258	247473	234196
chr19	1220688	1221211	-	66	180	268	938	259
chr19	1220716	1221211	36	47	32	9	20	27
chr19	1220717	1221211	374284	462294	277509	112554	276338	267908
chr19	1221339	1221947	32	55	42	30	29	26
chr19	1221340	1221619	751	2723	1168	894	1975	1759
chr19	1221340	1221661	869	781	965	540	1686	2465
chr19	1221340	1221664	3497	6554	2301	1083	2817	3128
chr19	1221340	1221694	4590	8600	3840	1753	4338	4297
chr19	1221340	1221752	292	-	384	20	47	-
chr19	1221766	1221808	26	71	13	18	32	15
chr19	1221846	1221947	12793	22845	11912	5362	16729	14583
chr19	1221335	1221822	20	26	12	10	18	7
chr19	1221339	1221821	17	51	19	17	29	18
chr19	1221339	1221822	211	341	147	81	253	180
chr19	1221635	1221742	7	24	6	8	20	9
chr19	1221763	1221804	16	35	15	11	19	18
chr19	1221769	1221812	17	35	14	12	26	10
chr19	1221340	1221947	297558	347809	222798	91860	229175	212802
chr19	1222006	1222878	40	442	116	23	149	339
chr19	1222006	1222896	399	408	67	3	209	31
chr19	1222005	1222971	2	22	2	-	11	9
chr19	1222006	1222983	313763	368409	236917	99569	253853	232636
chr19	1223172	1223636	710	2594	2025	659	921	826
chr19	1223772	1226452	286	34	-	162	419	143
chr19	1223358	1226452	245	-	-	36	-	-
chr19	1223176	1226457	14	13	13	26	11	14
chr19	1225812	1226452	-	256	133	61	7	16
chr19	1223172	1226452	286282	326974	217509	86360	222213	216913
chr19	1223172	1226457	13795	15204	9029	4264	9075	7916
chr19	1223172	1227591	4	45	200	-	19	-
chr19	1226663	1227591	71491	83222	54340	21666	54054	52262
chr19	1219413	1222983	81	78	55	30	63	63
chr19	1207203	1207315	-	-	-	-	116	-
chr19	1207203	1221211	-	1	-	-	1	-
chr19	1214245	1216266	4	8	8	1	5	6
chr19	1217093	1218415	-	-	175	-	-	-
chr19	1219413	1221211	11	9	2	1	7	5
chr19	1221340	1222983	-	-	-	-	-	-
chr19	1207393	1218415	-	-	-	-	120	-
chr19	1222006	1222949	-	1	109	5	1	-
chr19	1216398	1218302	1	2	2	4	77	-
NBN
chr	start	end	sample 1	sample 2	sample 3	sample 4	sample 5	sample 6
chr8	90947269	90947771	18	196	-	-	106	53
chr8	90947841	90949253	207328	94801	81966	165114	163695	104300
chr8	90947841	90955480	27	32	66	41	184	-
chr8	90947841	90960051	20	32	27	137	300	81
chr8	90949304	90949912	47	55	35	97	113	77
chr8	90949304	90953904	31	-	29	4	89	2
chr8	90949304	90955016	23	64	48	19	81	33
chr8	90949304	90955480	190183	83210	73787	150181	149850	95016
chr8	90949304	90958367	56	38	15	103	336	37
chr8	90949304	90960051	99	20	22	-	56	28
chr8	90949304	90965471	307	89	69	107	605	155
chr8	90949308	90955480	26	39	-	-	-	-
chr8	90950022	90955480	172	98	134	278	262	161
chr8	90950039	90955480	44	59	-	70	103	102
chr8	90953971	90955480	47	-	47	5	134	-
chr8	90955068	90955480	30	77	63	20	129	33
chr8	90955595	90958367	204450	92279	80105	148614	155840	90530
chr8	90955595	90960051	2822	1232	380	821	2409	1792
chr8	90955595	90965471	88	148	-	87	119	40
chr8	90958429	90960051	254	-	24	-	63	114
chr8	90958506	90960051	183	196	530	651	196	141
chr8	90958524	90960051	205125	91956	79091	147580	155415	89333
chr8	90958524	90960070	65	64	50	191	463	77
chr8	90958524	90965471	1352	504	747	1464	935	359
chr8	90960117	90965471	45	-	37	79	-	22
chr8	90960121	90963874	33	-	24	-	-	-
chr8	90960121	90965471	212517	96216	81654	149364	159904	92399
chr8	90960144	90965471	105	49	25	93	-	69
chr8	90963952	90965471	30	-	14	-	-	-
chr8	90965846	90967510	28	-	86	45	112	79
chr8	90965914	90967510	128	-	-	-	-	37
chr8	90965918	90967509	36	41	13	38	33	12
chr8	90965920	90967510	205392	91463	78449	143596	156352	90114
chr8	90967784	90970192	929	283	491	212	383	146
chr8	90967784	90970952	299190	122941	110966	206900	215140	134164
chr8	90967784	90976637	136	171	95	118	216	303
chr8	90970251	90970952	876	249	499	201	347	172
chr8	90971083	90976637	327655	139128	128204	234640	235860	148345
chr8	90976735	90982591	28	10	8	21	23	13
chr8	90976736	90982591	289588	127710	114623	205574	209933	129351
chr8	90976736	90990447	212	68	57	190	-	62
chr8	90982668	90983400	130	-	-	102	148	-
chr8	90982786	90983400	228577	101832	86213	156702	169521	96999
chr8	90983518	90990447	155	58	79	71	97	57
chr8	90983519	90990447	220141	99400	85899	151790	163000	93687
chr8	90983519	90992961	585	225	865	2637	668	366
chr8	90983519	90993602	63	61	127	590	1	126
chr8	90983519	90994949	45	-	-	-	-	28
chr8	90990551	90992961	27	4	5	63	23	11
chr8	90990552	90992566	2645	1562	-	2	2452	1236
chr8	90990552	90992961	222096	98973	88310	158000	163502	97156
chr8	90990552	90996752	33	-	29	6	30	24
chr8	90992657	90992961	2625	1490	2	3	2340	1302
chr8	90993081	90993602	6475	2167	1655	4406	2989	2354
chr8	90993081	90994180	27	12	36	61	-	19
chr8	90993081	90994949	203	-	80	108	82	-
chr8	90993117	90993602	75	50	21	-	-	1
chr8	90993122	90993602	185323	78973	70990	132723	144355	83524
chr8	90993122	90994180	20	-	21	-	-	-
chr8	90993122	90994949	264	114	-	197	52	56
chr8	90993752	90994180	19704	6407	7911	18226	12548	8831
chr8	90993752	90994945	74	22	28	32	32	20
chr8	90993752	90994949	117061	45514	41414	80374	91109	56987
chr8	90993779	90994949	92	69	26	19	-	46
chr8	90994231	90994949	19643	6584	7931	17123	12781	8567
chr8	90995084	90995973	36	34	-	-	81	-
chr8	90995084	90996752	85626	34096	33703	60719	59169	39990
chr8	90996056	90996752	15	7	-	-	22	-
chr8	90946667	90946734	-	20	-	34	-	-
chr8	90971083	90972685	-	31	22	-	-	-
chr8	90972852	90976637	-	35	32	-	-	-
chr8	90976736	90992961	-	58	176	332	-	240
chr8	90983519	90996752	-	35	179	411	134	59
chr8	90990552	90993602	-	101	31	41	-	-
chr8	90990552	90994949	-	63	-	22	-	-
chr8	90993752	90996752	-	14	43	60	25	15
chr8	90995081	90996752	-	23	-	28	2	16
chr8	90971083	90975460	-	-	20	89	183	33
chr8	90975626	90976637	-	-	22	107	160	56
chr8	90976736	90996752	-	-	90	58	74	20
chr8	90995084	90996104	-	-	122	199	-	24
chr8	90996288	90996752	-	-	97	106	-	14
chr8	90946725	90958435	-	-	-	81	-	67
chr8	90982786	90990447	-	-	-	91	95	39
