# Supplementary material for: New Approach for Detection of Normal Alternative Splicing Events and Aberrant Spliceogenic Transcripts with Long-Range PCR and Deep RNA Sequencing
Source: Biology (Basel). 2021 Jul 23;10(8):706. doi: 10.3390/biology10080706 (PMC8389194; doi:10.3390/biology10080706)
Supplement: Supplementary file 1 [file biology-10-00706-s001.zip › New protocol LR-PCR RNAseq-2021_IJMS-Supplementary table 2.xlsx]

## Sheet: PCR protocol
Table S2: primer sequences and PCR protocol used for long-range amplification of NBN, STK11 and NF1 genes. Benign variants detected in NBN and STK11 genes in six controls with DNAseq
primer name	primer sequence
	5'--> 3'
NBN-5UTR-F	GTTACGCGGTTGCACGTC
NBN-3UTR-R	TGTGGGCATGACAGAGAACAA
STK11-5UTR-F	CGGAGGATGACCTAGCACTG
STK11-3UTR-R	GAACCGGCAGGAAGACTGAG
NF1-5UTR-F	TGGAAAGGATCCCACTTCCG
NF1-3UTR-R	AGCCACTTTGCCCCAAATCT
	Long-range PCR protocol
	1. 94°C, 5 min 2. 40 cycles: 94°C, 15 sec 65°C, 30 sec 65°C, 8 min 20 sec* 3. 65°C, 10 min 4. Hold, 4°C
	*extension time was ajdusted based on the gene lenght (50 seconds per kb)

## Sheet: control genotypes
Table S2: primer sequences and PCR protocol used for long-range amplification of NBN, STK11 and NF1 genes. Benign variants detected in NBN and STK11 genes in six controls with DNAseq
Sample 1		Sample 2		Sample 3		Sample 4		Sample 5	Sample 6
variants	zygosity	variants	zygosity	variants	zygosity	variants	zygosity
NM_002485.4:c.2016A>G	homozygous	NM_002485.4:c.1197T>C	heterozygous	NM_000455.4:c.42G>A	heterozygous	NM_002485.4:c.2016A>G	homozygous	no variants detected in NBN or STK11 genes	no variants detected in NBN or STK11 genes
NM_002485.4:c.1915-7A>G	homozygous	NM_002485.4:c.703-18G>A	heterozygous			NM_002485.4:c.1915-7A>G	homozygous
NM_002485.4:c.1197T>C	homozygous	NM_000455.4:c.920+7G>C	heterozygous			NM_002485.4:c.1197T>C	homozygous
NM_002485.4:c.1124+18C>T	homozygous					NM_002485.4:c.1124+18C>T	homozygous
NM_002485.4:c.553G>C	homozygous					NM_002485.4:c.553G>C	homozygous
NM_002485.4:c.102G>A	homozygous					NM_002485.4:c.102G>A	homozygous
